# Supplementary material for: Influence of Interfacial Stress on the Structural Characteristics and Hydrogen Sensing Performance of WO3 Films
Source: Nanomaterials (Basel). 2025 Nov 27;15(23):1785. doi: 10.3390/nano15231785 (PMC12693085; doi:10.3390/nano15231785)
Supplement: Supplementary file 1 [file nanomaterials-15-01785-s001.zip]

Archive with 1 entries (1 files):
- nanomaterials-3961223-supplementary.pdf
